# Supplementary material for: Maternal pre-pregnancy BMI, offspring epigenome-wide DNA methylation, and childhood obesity: findings from the Boston Birth Cohort
Source: BMC Med. 2023 Aug 23;21:317. doi: 10.1186/s12916-023-03003-5 (PMC10463574; doi:10.1186/s12916-023-03003-5)
Supplement: Supplementary file 3 — Additional file 3: Table S2. 481 CpG sites significantly associated with maternal pre-pregnancy body mass index or the interplay of maternal pre-pregnancy body mass index and smoking. [file 12916_2023_3003_MOESM3_ESM.xlsx]

## Sheet: Additional file 3 Table S2
Additional file 3: Table S2. Epigenome-wide DNA methylation association study identified 481 CpG sites significantly associated with maternal pre-pregnancy body mass index or the interplay of maternal pre-pregnancy body mass index and smoking in 903 mother-child pairs from the Boston Birth Cohort.
CpG	Chr	Position	Gene	Location	Beta (BMI)	Beta (BMI*SMK)	SE (BMI)	SE (BMI*SMK)	P value of the likelihood ratio test	FDR
cg22940988	15	67538446	AAGAB	Body	-0.000398555	0.000346426	6.64489e-05	0.000138195	2.72131e-09	3.2719e-05
cg05718471	3	128625448	ACAD9	Body	-8.44886e-06	-0.00112486	9.55354e-05	0.000198687	3.07149e-10	5.03582e-06
cg19343756	2	111611234	ACOXL	Body	-0.000746475	-0.00042174	0.000208125	0.000432842	1.02153e-05	0.0214847
cg01503555	10	1645134	ADARB2	Body	-0.000568306	0.000541303	0.000112069	0.000233073	6.88099e-07	0.00271252
cg16549151	10	1713900	ADARB2	Body	0.000211714	-0.00037444	4.98526e-05	0.00010368	5.60236e-06	0.0138408
cg26505596	6	32150656	AGER	Body	-7.18822e-05	-0.00138547	0.000156759	0.000326015	1.2623e-06	0.00442047
cg06292624	6	131521103	AKAP7	Body	0.000101511	0.000571444	7.95553e-05	0.000165453	7.11885e-06	0.017005
cg02266725	4	113329985	ALPK1	Body	-0.000438586	0.00039822	7.47732e-05	0.000155508	6.36352e-09	6.46565e-05
cg06138422	12	133338013	ANKLE2	Body	-0.000576609	0.00211382	0.000226222	0.00047048	1.11104e-05	0.0227054
cg01136191	2	97215100	ARID5A	Body	0.000205715	-0.0008991	9.47163e-05	0.000196984	9.67802e-06	0.0209032
cg19238103	10	63661362	ARID5B	TSS200	-1.84666e-05	0.00127808	9.53799e-05	0.000198364	1.66937e-12	5.47396e-08
cg08209935	X	101857177	ARMCX5	Body	-0.000207866	-0.00148177	0.000195579	0.00040675	5.51916e-06	0.0137571
cg12091756	2	237150447	ASB18	Body	0.000344028	-0.0014763	0.000146926	0.000305566	2.42682e-06	0.0073869
cg00485551	10	73912658	ASCC1	Body	-1.34881e-05	-0.000971287	0.000117762	0.000244913	1.65445e-05	0.0306844
cg26831560	14	104556801	ASPG	Body	0.0001273	-0.00206093	0.000189614	0.000394346	5.29242e-08	0.00033787
cg22139025	13	113499261	ATP11A	Body	-0.000790938	0.000550013	0.000181524	0.00037752	2.39241e-05	0.0392244
cg09455205	19	42492087	ATP1A3	ExonBnd	0.000146889	-0.001465	0.000167948	0.000349285	3.17876e-05	0.0485835
cg11448856	3	10394658	ATP2B2	Body	-6.56704e-05	-0.00115646	0.000126749	0.000263603	4.54078e-07	0.0019615
cg00460593	16	67515176	ATP6V0D1	TSS200	-2.46788e-05	0.000254016	2.20062e-05	4.57669e-05	1.46009e-08	0.000124551
cg06559333	7	69238094	AUTS2	Body	0.000112054	-0.000732337	6.65558e-05	0.000138418	1.56875e-07	0.000802618
cg19717919	15	34189149	AVEN	Body	0.000299293	0.000917848	0.000148583	0.000309011	4.46616e-06	0.0116313
cg23725223	1	156611720	BCAN	TSS200	-0.000126666	0.0019067	0.000218321	0.000454047	2.00219e-05	0.0347743
cg08921404	12	32481022	BICD1	Body	0.00010533	-0.00130859	0.000131417	0.00027331	1.0562e-06	0.00388743
cg09663430	22	18251942	BID	5'UTR	0.000163924	-0.00162456	0.000149864	0.000311676	1.26252e-07	0.000679685
cg07558945	12	107796926	BTBD11	Body	3.57206e-05	-0.00134147	0.000153418	0.000319066	1.00231e-05	0.0213798
cg11179625	11	61522741	C11orf9;DKFZP434K028	TSS200;Body	1.99697e-05	-0.00187487	0.000148371	0.000308571	2.65799e-11	5.99207e-07
cg07692169	16	686270	C16orf13	1stExon	-0.000137224	0.000833431	8.97418e-05	0.000186638	1.43948e-05	0.0272554
cg20770656	16	15626885	C16orf45	Body	0.0001551	-0.000527784	5.99103e-05	0.000124597	3.30189e-05	0.0495211
cg07482936	17	59488635	C17orf82	TSS1500	0.000277122	-0.000334209	6.11991e-05	0.000127277	8.86364e-06	0.0197962
cg04245402	19	751241	C19orf21	5'UTR	-0.000366958	-6.59338e-05	9.05371e-05	0.000188292	5.45431e-06	0.0136622
cg09485211	1	34641601	C1orf94	TSS1500	0.000172213	-0.00133399	0.000132063	0.000274654	1.42414e-06	0.00491563
cg00625573	20	3385720	C20orf194	Body	-0.00144306	0.000785857	0.000310331	0.000645402	4.17099e-06	0.0109498
cg00606968	9	123783802	C5	ExonBnd	3.08822e-05	-0.00147137	0.000109508	0.000227746	1.94157e-12	6.08975e-08
cg11179184	8	124254358	C8orf76	TSS1500	-0.000169338	-0.00194228	0.000251344	0.000522726	1.35115e-05	0.0261318
cg21679730	1	65047485	CACHD1	Body	-3.02353e-06	-0.00130434	0.000121759	0.000253226	1.46754e-08	0.000124551
cg03104569	19	13615864	CACNA1A	Body	-0.000515013	-0.000982553	0.00021274	0.00044244	2.59904e-05	0.041758
cg00615041	3	50542179	CACNA2D2	TSS1500	-0.000368746	1.73814e-05	9.11695e-05	0.000189608	1.75911e-05	0.0318847
cg13726878	12	1908303	CACNA2D4	Body	-1.36549e-05	-0.00139808	0.000118675	0.000246812	2.74335e-10	4.60242e-06
cg15059222	7	44326036	CAMK2B	Body	-0.000217575	-0.00142015	0.000149199	0.000310293	3.34332e-09	3.89009e-05
cg08005730	1	7711138	CAMTA1	Body	-2.09533e-05	-0.00142354	0.000158703	0.000330059	2.23214e-06	0.00691772
cg04526498	7	3067279	CARD11	5'UTR	-0.00059312	0.000718374	0.000130032	0.00027043	7.41171e-06	0.0175304
cg03113824	19	48807322	CCDC114	Body	0.000569897	-0.000770747	0.000133184	0.000276985	2.21751e-05	0.0370736
cg14411804	2	56420171	CCDC85A	Body	2.33534e-05	-0.00140742	0.000145768	0.000303158	6.60214e-07	0.00266076
cg06195811	14	100011077	CCDC85C	Body	-1.24577e-05	0.000386659	4.50639e-05	9.37205e-05	1.68825e-05	0.0310516
cg18641423	12	124421953	CCDC92	Body	0.000205367	-0.00107433	0.000113977	0.000237041	1.14026e-05	0.0230415
cg02981421	17	72982718	CDR2L	TSS1500	0.00019796	0.000458891	8.82699e-05	0.000183577	1.63677e-05	0.0305106
cg26768899	5	149557812	CDX1	Body	-0.000747025	0.000784991	0.000155492	0.00032338	2.69279e-06	0.00799409
cg10483909	1	243418637	CEP170	5'UTR	-1.37438e-05	0.000388001	4.40287e-05	9.15675e-05	9.87237e-06	0.0211961
cg01241697	19	8324751	CERS4	Body	-7.13534e-05	-0.00102664	0.00011296	0.000234926	3.4646e-07	0.00158186
cg27158605	2	169541964	CERS6	Body	-0.000365255	0.000602857	8.21831e-05	0.000170918	3.22718e-06	0.00920187
cg01886035	2	27334458	CGREF1	5'UTR	-0.000181105	-0.000563476	8.94176e-05	0.000185964	3.11358e-06	0.00902057
cg02284155	18	12262871	CIDEA	Body	-5.89704e-05	-0.00114801	0.000105321	0.000219038	1.27589e-09	1.67349e-05
cg12494208	17	57743594	CLTC	Body	-6.68683e-06	-0.00113778	0.000127723	0.000265629	3.27219e-06	0.00922087
cg07047482	6	123317045	CLVS2	TSS200	6.54922e-06	0.00141841	9.16106e-05	0.000190525	8.18548e-17	1.18099e-11
cg03815900	17	7846788	CNTROB	Body	1.93934e-05	-0.000889163	9.71762e-05	0.0002021	3.08315e-06	0.00900472
cg03453403	10	71664144	COL13A1	Body	-7.26676e-05	-0.00120237	0.000122067	0.000253866	3.73447e-08	0.000256574
cg24005667	3	129983089	COL6A4P2	Body	0.000128891	-0.000704426	6.97437e-05	0.000145048	2.10986e-06	0.00667561
cg07833678	2	232658181	COPS7B	Body	-0.000104463	-0.00137061	0.000113767	0.000236605	4.27116e-12	1.18507e-07
cg21566892	8	68435064	CPA6	Body	-0.000433049	0.000123579	0.000104336	0.00021699	2.54703e-05	0.0411977
cg10793234	3	194062061	CPN2	Body	-0.000116169	-0.00205877	0.000207609	0.00043177	3.42319e-08	0.000239755
cg04036537	16	12851674	CPPED1	Body	-0.000435609	0.000393725	0.000100229	0.000208449	2.86903e-05	0.0448093
cg06784260	12	69634187	CPSF6	Body	-3.45765e-05	0.000397391	3.36998e-05	7.00864e-05	5.42747e-09	5.8438e-05
cg07746537	1	207641152	CR2	Body	0.000245745	-1.14097e-05	6.10137e-05	0.000126892	1.9194e-05	0.0338544
cg18579327	2	208395557	CREB1	5'UTR	0.000151881	-0.000123785	3.13878e-05	6.5278e-05	2.35701e-06	0.00723548
cg10504108	1	17294752	CROCC	Body	-4.70775e-05	-0.000471053	5.44372e-05	0.000113214	5.56454e-07	0.00233385
cg20704330	5	131411549	CSF2	3'UTR	-0.000129261	-0.00135819	0.000112634	0.000234248	1.41645e-12	4.86581e-08
cg11532179	8	4329150	CSMD1	Body	-7.16579e-05	-0.0013596	0.000130816	0.000272061	7.50875e-09	7.32857e-05
cg10329117	1	34092380	CSMD2	Body	-7.78929e-05	-0.00146404	0.000155147	0.000322663	1.86918e-07	0.000928852
cg12327128	14	39816220	CTAGE5	Body	-0.000587488	0.000601402	0.000126586	0.000263265	6.42646e-06	0.0155406
cg25378362	18	77454226	CTDP1	Body	-0.000546617	-0.00296536	0.000420703	0.000874947	9.2253e-06	0.0203431
cg09462350	2	237489273	CXCR7	Body	0.000148465	-0.00201178	0.000210142	0.000437037	2.64496e-06	0.00788455
cg27662877	18	71959595	CYB5A	TSS1500	0.000219633	-0.000259376	4.24159e-05	8.82133e-05	2.78756e-07	0.00130433
cg18605938	2	242679736	D2HGDH	5'UTR	0.00067074	-0.00142057	0.000170028	0.000353611	4.96777e-06	0.0127082
cg23082958	14	59707442	DAAM1	5'UTR	-4.7954e-05	-0.00115738	0.000131619	0.00027373	1.90637e-06	0.00625111
cg16066985	14	23053034	DAD1	Body	0.000161421	-0.00157391	0.000156989	0.000326494	1.24354e-06	0.004376
cg16482461	2	136742746	DARS	5'UTR	0.000369843	-0.00038773	8.11507e-05	0.000168771	9.58659e-06	0.0208305
cg26071823	14	24583182	DCAF11	TSS1500	-8.22143e-05	0.000648827	5.90571e-05	0.000122822	1.22732e-07	0.000665703
cg22669260	4	150999949	DCLK2	TSS200	0.000985366	-0.00107538	0.000219243	0.000455964	1.25437e-05	0.024724
cg27227159	12	2082146	DCP1B	Body	0.000126526	-0.00168086	0.000170104	0.00035377	1.18742e-06	0.00421206
cg08469255	6	30851069	DDR1	TSS1500	-1.23721e-05	-0.00211544	0.000152433	0.000317018	8.80306e-14	4.88499e-09
cg20970945	17	35972413	DDX52	3'UTR	-2.22214e-06	-0.00129104	0.00012388	0.000257636	3.85556e-08	0.000262395
cg16184930	14	95623699	DICER1;FLJ45244	1stExon;TSS1500	-5.87483e-05	0.000847636	8.43788e-05	0.000175485	6.77978e-07	0.00270215
cg04683496	10	443561	DIP2C	Body	-0.000143732	-0.00149209	0.000171971	0.000357652	5.76468e-07	0.00240382
cg10591926	10	653048	DIP2C	Body	-0.000889173	0.000871031	0.000182651	0.000379864	2.03485e-06	0.00655327
cg25488288	10	735472	DIP2C	1stExon	-0.00028037	8.41403e-05	6.75943e-05	0.000140577	2.70968e-05	0.0430562
cg11735305	3	122512541	DIRC2;HSPBAP1	TSS1500;5'UTR	6.53566e-05	0.00081344	9.77537e-05	0.000203301	2.78995e-06	0.00821493
cg04202955	13	19692800	DKFZp686A1627	TSS1500	-8.80853e-05	-0.00112443	0.000101325	0.000210729	1.85696e-10	3.34901e-06
cg24115040	7	96652375	DLX5	Body	-9.39595e-06	0.000390622	4.28059e-05	8.90245e-05	3.45502e-06	0.00957205
cg19761682	10	124402817	DMBT1	Body	-7.34453e-05	-0.00197929	0.000185186	0.000385135	4.76504e-09	5.37105e-05
cg05639747	12	49740942	DNAJC22	TSS200	-5.33713e-05	0.000790193	7.05265e-05	0.000146676	2.1738e-08	0.000166827
cg24122364	13	99574736	DOCK9	Body	1.84058e-06	-0.000689851	8.10237e-05	0.000168507	1.14697e-05	0.0231122
cg07441462	17	80024008	DUS1L	TSS1500	-7.9566e-05	0.000590472	5.64786e-05	0.00011746	5.90579e-07	0.00244851
cg06217245	20	33103252	DYNLRB1	TSS1500	0.000175686	0.000250309	6.10994e-05	0.00012707	8.80375e-06	0.0197235
cg11014817	19	11637069	ECSIT	5'UTR	4.65814e-06	-0.00100773	9.77196e-05	0.00020323	6.58865e-08	0.000399414
cg23649211	6	31856022	EHMT2	Body	0.000213066	-0.00131611	0.000141739	0.000294779	1.42375e-05	0.0271533
cg13909533	1	50568847	ELAVL4	TSS1500	-0.000336453	0.000297963	7.5906e-05	0.000157863	1.89291e-05	0.0335513
cg10914137	7	155249398	EN2	TSS1500	6.06669e-05	0.00125791	0.000126021	0.000262089	3.64017e-08	0.0002525
cg02012033	17	19213451	EPN2	Body	-1.84987e-05	-0.000711124	8.81043e-05	0.000183233	2.05471e-05	0.0350416
cg23151800	5	60182171	ERCC8	Body	-0.000500211	3.25646e-05	0.000107713	0.000224012	6.30692e-07	0.0025705
cg12355887	5	172305927	ERGIC1	Body	-9.24128e-05	-0.00192123	0.000172937	0.000359661	6.73898e-10	9.72293e-06
cg26684319	8	672406	ERICH1	Body	-0.00082697	-0.000348066	0.000229926	0.000478182	2.1578e-05	0.036455
cg21185989	12	56531718	ESYT1	Body	0.000419692	-0.00190046	0.000208834	0.000434317	2.47141e-05	0.0402452
cg22748443	7	14030992	ETV1	5'UTR	-6.20228e-05	0.000595786	6.63504e-05	0.000137991	1.80521e-05	0.0323947
cg20372167	16	74751078	FA2H	Body	-0.000459304	0.000812574	0.00010336	0.000214959	1.803e-06	0.0059939
cg06938467	17	74261078	FAM100B	TSS1500	0.000189211	-0.000171836	4.34078e-05	9.02762e-05	2.69942e-05	0.0430283
cg08677375	2	288113	FAM150B	5'UTR	0.000204335	-0.000179885	3.70178e-05	7.69869e-05	5.28362e-08	0.00033787
cg18780779	2	62066596	FAM161A	Body	0.000168292	-0.00113014	0.000125183	0.000260346	2.41102e-05	0.0394398
cg15213050	12	49985747	FAM186B	Body	-5.21923e-05	-0.000879815	0.000102177	0.000212501	2.04955e-06	0.00657128
cg25423135	17	80054237	FASN	Body	-0.000617929	0.000280358	0.00014263	0.000296632	1.69162e-05	0.0310516
cg11965976	5	127874463	FBN2	TSS1500	-2.14897e-05	0.000402879	4.69161e-05	9.75726e-05	2.35183e-05	0.0386468
cg23460285	12	133076687	FBRSL1	Body	-6.53753e-05	-0.00166015	0.000112498	0.000233964	2.29756e-16	2.36778e-11
cg12077176	12	117448155	FBXW8	Body	0.000156161	-0.00178814	0.000189543	0.000394197	4.69769e-06	0.0121466
cg14935574	2	106006174	FHL2	5'UTR	0.000401001	-0.00473571	0.000518273	0.00107786	9.58043e-06	0.0208305
cg02701985	7	100888300	FIS1	1stExon	-2.59695e-05	0.000327356	3.71564e-05	7.72751e-05	1.99257e-05	0.0347205
cg13766128	1	171227124	FMO1	5'UTR	0.00012863	-0.00133973	0.000136974	0.000284868	2.16406e-06	0.00678756
cg19166733	15	44192098	FRMD5	Body	9.26041e-05	-0.0017141	0.000140302	0.00029179	5.63475e-10	8.46851e-06
cg25602992	10	43869755	FXYD4	Body	6.54629e-05	-0.00153603	0.000127156	0.00026445	6.3054e-10	9.28302e-06
cg08937613	4	881914	GAK	Body	4.75529e-05	-0.0010788	0.000121097	0.000251849	8.99653e-06	0.020031
cg09021643	7	30635214	GARS	Body	-2.14282e-05	0.00138445	8.5162e-05	0.000177114	8.53228e-18	3.07757e-12
cg14538757	12	100986199	GAS2L3	TSS1500	-0.000134012	-0.00104357	0.00014059	0.000292388	1.20619e-05	0.0240369
cg27432653	1	92952461	GFI1	TSS1500	-0.000134884	0.00197603	0.000222477	0.000462691	1.42684e-05	0.0271533
cg14293223	9	135861738	GFI1B	5'UTR	0.000137259	-0.000532372	5.46134e-05	0.000113581	4.57815e-06	0.0118801
cg17076222	4	2979112	GRK4	Body	-0.000187491	3.23426e-06	4.71436e-05	9.80456e-05	2.21426e-05	0.0370736
cg13249541	22	46692659	GTSE1	TSS200	-0.000112458	0.00076101	7.30357e-05	0.000151894	7.38027e-07	0.00287789
cg07734971	19	52216730	HAS1	Body	-9.47823e-06	-0.000623574	7.81041e-05	0.000162435	3.20216e-05	0.0487715
cg01364833	3	121380236	HCLS1	TSS1500	-3.41706e-05	-0.00129831	9.65047e-05	0.000200703	1.72838e-13	7.33439e-09
cg00495035	2	240269585	HDAC4	Body	-0.000707231	0.000895346	0.000143666	0.000298785	9.49982e-07	0.00355084
cg12112255	2	197237686	HECW2	Body	0.000187756	-0.00131459	0.000119953	0.000249469	1.60646e-07	0.000812101
cg20329028	10	69836236	HERC4	TSS1500	6.41005e-05	-0.000743113	7.8091e-05	0.000162408	3.74242e-06	0.0100737
cg07136254	1	145412774	HFE2	TSS1500	3.131e-05	-0.000963474	0.000101515	0.000211123	1.5094e-06	0.00516052
cg06841464	4	174254812	HMGB2	5'UTR	0.000241674	-0.000189969	5.31981e-05	0.000110637	1.05432e-05	0.0218558
cg23578243	17	46652864	HOXB3	TSS1500	8.20946e-05	-0.00164808	0.000186755	0.000388399	1.22926e-05	0.0243622
cg23015099	17	46685872	HOXB7	Body	-0.000747743	-0.000161626	0.00017293	0.000359648	8.31275e-07	0.0031729
cg16110455	1	16344977	HSPB7	1stExon	-7.65839e-05	-0.000759642	0.000101093	0.000210245	1.80326e-05	0.0323947
cg08708069	9	26956104	IFT74	TSS1500	2.38498e-05	-0.000196186	2.08634e-05	4.33901e-05	7.77726e-06	0.0180401
cg14412459	9	38415426	IGFBPL1	Body	-1.04924e-05	-0.000397962	5.01974e-05	0.000104397	2.97127e-05	0.0460959
cg16969189	7	50347068	IKZF1	5'UTR	-2.35777e-05	0.00039538	3.41287e-05	7.09782e-05	5.36592e-09	5.8438e-05
cg15567298	4	143160459	INPP4B	Body	3.9625e-05	-0.00161901	0.000126092	0.000262237	2.17914e-11	5.07103e-07
cg24033122	16	30485383	ITGAL	Body	0.000937783	0.000792892	0.000295965	0.000615525	3.01221e-05	0.0464314
cg00456950	10	33225100	ITGB1	TSS1500	1.25299e-05	-0.00325552	0.000379813	0.000789907	1.00982e-05	0.0213798
cg09734418	2	9549336	ITGB1BP1	Body	-0.000314061	-0.00124298	0.00015496	0.000322275	2.6059e-08	0.000191825
cg02039485	14	93570854	ITPK1	Body	-0.000237248	-0.00186112	0.000216551	0.000450366	2.8025e-07	0.00130433
cg16150053	15	41789894	ITPKA	Body	0.000278058	-0.000619226	7.5815e-05	0.000157674	1.42993e-05	0.0271533
cg09545197	1	111217758	KCNA3	TSS200	2.27299e-05	0.00042808	4.64769e-05	9.66591e-05	3.85589e-07	0.00172771
cg17718679	11	74178784	KCNE3	TSS200	-3.46705e-05	0.00250901	0.000199799	0.000415526	4.05756e-11	8.87001e-07
cg00259945	19	38809881	KCNK6	TSS1500	-0.000228078	-0.000564801	0.000107149	0.00022284	2.30326e-05	0.0379352
cg14607948	16	2746908	KCTD5	Body	-3.35817e-05	-0.00131207	0.000152445	0.000317043	4.82093e-06	0.0123765
cg10795579	1	23345705	KDM1A	TSS1500	-9.05237e-05	0.0012469	0.000117698	0.00024478	1.51645e-07	0.000781399
cg01489551	16	27709701	KIAA0556	Body	-0.000350708	-0.000677628	0.00013927	0.000289643	9.64879e-06	0.0209027
cg24502122	4	57153167	KIAA1211	5'UTR	-1.1387e-05	-0.00132243	0.000134662	0.000280059	2.09226e-07	0.00101983
cg27447495	4	1370741	KIAA1530	Body	-0.000214118	-0.000811055	0.000131383	0.00027324	2.26166e-05	0.0374209
cg20239099	1	233464033	KIAA1804	1stExon	2.14325e-05	0.000252893	2.58894e-05	5.38427e-05	2.06895e-08	0.000162231
cg06672008	16	87769500	KLHDC4	Body	4.27961e-05	-0.00179439	0.000116966	0.000243257	8.62504e-16	7.77758e-11
cg14257335	22	20830502	KLHL22	Body	-0.000581227	0.000762419	0.000111234	0.000231337	1.45718e-07	0.000756258
cg04068497	12	75905048	KRR1	Body	0.000359192	-0.000252742	7.61384e-05	0.000158347	3.96886e-06	0.0104876
cg13316720	17	25840984	KSR1	5'UTR	-0.00057186	0.000237194	0.000129555	0.000269439	1.00192e-05	0.0213798
cg03865257	18	21269410	LAMA3	TSS200	-2.64651e-05	0.000705882	7.90389e-05	0.000164379	7.54186e-06	0.0177397
cg25761349	18	21500701	LAMA3	Body	-0.000478075	0.000320669	0.000108113	0.000224846	1.68914e-05	0.0310516
cg17747399	5	154153717	LARP1	Body	-4.91046e-05	-0.00168028	0.000126136	0.000262328	2.57505e-13	1.03202e-08
cg03499775	17	37026044	LASP1	TSS200	8.27367e-06	0.000282724	3.37619e-05	7.02155e-05	8.46615e-06	0.0192664
cg05028187	13	21635820	LATS2	TSS200	-1.37835e-05	-0.0017773	0.000217329	0.000451984	2.24521e-05	0.0372341
cg07044548	8	22005956	LGI3	Body	-0.000298412	0.000310381	6.48153e-05	0.000134798	7.64286e-06	0.0177856
cg17886022	7	65842827	LINC00174	Body	-0.000464492	0.000662993	8.92552e-05	0.000185626	1.05345e-07	0.000580464
cg01371922	13	97601122	LINC00359	Body	-3.15718e-05	-0.00181669	0.000210344	0.000437457	5.35886e-06	0.0134736
cg00376064	18	37034692	LINC00669	Body	0.000191931	-0.00134778	0.000124712	0.000259367	2.4437e-07	0.00118314
cg07586374	4	13767630	LINC01182	Body	-0.000540407	0.000562071	0.000111133	0.000231125	1.99826e-06	0.00646429
cg27236173	1	145477023	LIX1L	TSS200	0.000175578	0.00147553	0.000151258	0.000314575	5.65548e-09	5.99976e-05
cg10272744	22	37361004	LL22NC01-81G9.3	TSS1500	-0.000802565	0.000579537	0.000143901	0.000299274	3.20889e-08	0.000229196
cg05475404	X	124453930	LOC100129520	TSS200	8.06659e-05	-0.00106371	0.000118532	0.000246513	1.26893e-05	0.0247731
cg20555448	12	10093176	LOC100506159	Body	6.80595e-05	-0.0015883	0.000164342	0.000341787	1.15769e-06	0.00419676
cg25985164	2	101593740	LOC101927142;NPAS2	TSS200;Body	-3.33013e-05	-0.00101185	0.000119448	0.000248419	5.94675e-06	0.0145917
cg03229930	5	124687524	LOC101927421	Body	-0.000553652	0.00279613	0.000303139	0.000630446	1.85764e-05	0.0332529
cg02852739	2	208104372	LOC101927865	Body	0.00139671	-0.00182538	0.000317579	0.000660477	1.37233e-05	0.0263998
cg12666549	4	76901607	LOC101928809;SDAD1	TSS1500;Body	-3.45055e-05	-0.00103501	9.24278e-05	0.000192224	8.91066e-10	1.26041e-05
cg23967894	2	151421324	LOC101929260	Body	9.26159e-05	-0.000687941	7.17162e-05	0.00014915	5.53034e-06	0.0137571
cg15786399	19	42901728	LOC101930071;LIPE-AS1	Body;Body	0.000406702	-0.000492063	7.85268e-05	0.000163314	2.58367e-07	0.0012182
cg25594356	8	97391560	LOC102724804	Body	9.23057e-05	-0.0012478	9.76603e-05	0.000203106	1.49638e-10	2.84074e-06
cg03148458	8	22942032	LOC254896	Body	-4.79202e-05	-0.00276617	0.000201285	0.000418617	8.34583e-14	4.88499e-09
cg09124496	7	41735851	LOC285954;INHBA	Body	-0.000242922	-0.00145863	0.000151566	0.000315215	1.19806e-09	1.60051e-05
cg15909016	12	9800818	LOC374443	Body	-9.92648e-05	-0.000433607	6.68925e-05	0.000139118	1.89102e-05	0.0335513
cg00075331	3	188271393	LPP	Body	-0.000518417	0.000451106	0.000107279	0.000223111	2.4994e-06	0.00754415
cg03451779	6	150159984	LRP11	Body	0.000152734	-0.00182402	0.000160041	0.000332841	1.7295e-08	0.000141779
cg21007414	11	76381687	LRRC32	TSS1500	0.000216456	0.0019584	0.000227206	0.000472525	4.46293e-07	0.0019615
cg23018622	10	19336318	MALRD1	TSS1500	-0.000830264	-0.00288249	0.000436131	0.000907033	2.43802e-06	0.00738981
cg23732384	19	7968566	MAP2K7	TSS200	0.00011839	-0.000116579	2.13671e-05	4.44376e-05	4.53533e-08	0.000302941
cg14729691	2	102476783	MAP4K4	Body	-9.49362e-06	-0.00133188	0.000162071	0.000337062	2.04945e-05	0.0350347
cg14461474	2	102508225	MAP4K4	3'UTR	-0.00179634	0.00224171	0.0004152	0.000863502	2.23027e-05	0.0370736
cg08020338	6	20212308	MBOAT1	Body	7.51382e-06	0.00118743	0.000122438	0.000254638	3.23638e-07	0.00148708
cg22239325	18	74729251	MBP	TSS200	-5.21688e-05	-0.00109429	9.70433e-05	0.000201823	3.67806e-10	5.76812e-06
cg06413873	2	71346581	MCEE	Body	0.000115726	-0.00420635	0.000482301	0.00100305	1.08031e-05	0.0222064
cg24969888	2	71345584	MCEE	Body	8.2261e-05	-0.00416955	0.00049727	0.00103419	2.2163e-05	0.0370736
cg25849125	2	135085280	MGAT5	Body	-7.66788e-05	-0.00143971	0.00012825	0.000266724	3.49515e-10	5.60308e-06
cg07063294	14	105286642	MGC23270	TSS1500	7.12253e-06	-0.00178866	0.000113598	0.000236253	4.28412e-17	1.03018e-11
cg22645159	18	56117052	MIR122	TSS1500	-0.00242952	0.00197138	0.000445495	0.000926508	7.54878e-08	0.000453804
cg03652429	19	54236799	MIR518D	TSS1500	-2.15193e-07	-0.00153584	0.000151178	0.000314409	9.29543e-08	0.000532197
cg07747690	3	168268757	MIR551B;C3orf50	TSS1500;Body	-0.000307113	-0.00179841	0.000227407	0.000472944	7.46749e-07	0.00289624
cg15454599	12	132313905	MMP17	Body	2.59214e-06	0.00129951	9.89596e-05	0.000205809	2.24223e-12	6.73973e-08
cg21092324	4	90816310	MMRN1	1stExon	0.000406153	0.000128169	0.000111416	0.000231714	2.81514e-05	0.0442446
cg09179743	9	27524436	MOBKL2B;IFNK	5'UTR;1stExon	-4.35564e-06	-0.00136479	0.000135895	0.000282625	1.22423e-07	0.000665703
cg14477145	16	1823304	MRPS34;EME2	TSS200;1stExon	-0.000103407	0.00101211	0.000106418	0.000221319	4.73673e-06	0.0122038
cg21822209	17	55477324	MSI2	Body	7.71517e-05	-0.00205037	0.000229629	0.000477564	7.59506e-06	0.0177397
cg06897650	15	80178743	MTHFS	Body	0.000573274	-0.00302968	0.000297763	0.000619265	1.77821e-06	0.00593885
cg25283254	13	41838093	MTRF1	TSS1500	-2.20195e-06	0.00112297	0.000135976	0.000282792	2.19999e-05	0.0370736
cg15245594	19	1359390	MUM1	Body	-1.63848e-05	-0.00143108	0.00013654	0.000283966	2.34466e-08	0.000178045
cg18836318	1	109838747	MYBPHL	Body	-0.000379479	-0.00188737	0.000230339	0.000479042	9.22094e-08	0.000532155
cg22732635	15	48441511	MYEF2	Body	8.15137e-05	-0.00056973	6.03604e-05	0.000125533	8.68256e-06	0.0195736
cg15081358	5	150057250	MYOZ3	3'UTR	0.000173298	-0.00153905	0.000119393	0.000248304	2.67779e-10	4.5994e-06
cg06742151	13	74040163	N/A	N/A	8.49988e-05	-0.00164533	9.67962e-05	0.000201309	2.60358e-18	1.87821e-12
cg15132749	4	3785927	N/A	N/A	-7.03698e-05	-0.00190086	0.000127436	0.000265032	1.28089e-16	1.54005e-11
cg10871182	13	41959831	N/A	N/A	-4.9322e-05	-0.00149125	0.000113642	0.000236344	4.81401e-13	1.82779e-08
cg05310260	7	170658	N/A	N/A	0.000127172	-0.0016827	0.000121208	0.00025208	2.99035e-12	8.62889e-08
cg16717191	14	105974435	N/A	N/A	0.000212125	-0.00248175	0.000187836	0.000390646	4.56701e-11	9.69006e-07
cg09603590	5	156253240	N/A	N/A	1.29056e-05	-0.00143211	0.000121098	0.000251851	4.79415e-10	7.35847e-06
cg02059896	2	208263076	N/A	N/A	-0.000136297	-0.00127161	0.000123231	0.000256287	1.06216e-09	1.47354e-05
cg13694461	6	30431590	N/A	N/A	0.000141324	-0.000112644	2.32354e-05	4.83231e-05	1.48744e-09	1.91613e-05
cg06877353	22	30725357	N/A	N/A	2.54626e-05	-0.000952918	8.17654e-05	0.000170049	1.60984e-09	2.00229e-05
cg02439483	6	97097496	N/A	N/A	-0.000111603	-0.00208251	0.000197306	0.000410343	4.08999e-09	4.68333e-05
cg16814689	3	29194061	N/A	N/A	-7.38707e-05	-0.00115806	0.000112008	0.000232945	5.97147e-09	6.24317e-05
cg01353670	3	112512556	N/A	N/A	-0.000124499	-0.00140615	0.000140335	0.000291858	7.21047e-09	7.22444e-05
cg22307152	6	139859842	N/A	N/A	-0.000392579	0.000365244	6.72399e-05	0.00013984	7.51757e-09	7.32857e-05
cg11631173	17	77796806	N/A	N/A	-0.000742299	0.00082389	0.000128395	0.000267026	8.6756e-09	7.95877e-05
cg13875382	15	78621684	N/A	N/A	9.71441e-05	-0.0022876	0.000203009	0.000422203	9.2942e-09	8.17657e-05
cg02495767	7	1030999	N/A	N/A	-0.000116664	-0.00102844	0.00010791	0.000224424	1.64043e-08	0.000136022
cg23501171	1	11968028	N/A	N/A	-2.08407e-05	0.000948443	8.74554e-05	0.000181883	2.01216e-08	0.000159512
cg16193733	6	132465076	N/A	N/A	6.96893e-05	-0.00143024	0.00012935	0.000269012	2.15254e-08	0.000166827
cg26257082	1	198906494	N/A	N/A	-0.000142104	0.000660284	5.63141e-05	0.000117118	2.59703e-08	0.000191825
cg23009546	6	21245934	N/A	N/A	-0.000137958	-0.00101962	0.000111631	0.000232162	3.06586e-08	0.000221169
cg05965157	22	49788277	N/A	N/A	-0.00152684	0.00186001	0.000278682	0.000579582	4.28646e-08	0.000288994
cg06875156	11	35603827	N/A	N/A	-0.0035494	0.00522801	0.000670653	0.00139477	4.95236e-08	0.000324139
cg10179199	21	40486835	N/A	N/A	3.64151e-05	-0.00120034	0.000113222	0.000235471	5.47082e-08	0.000342039
cg11774251	8	697110	N/A	N/A	-3.0795e-05	-0.000937997	9.3694e-05	0.000194858	5.49997e-08	0.000342039
cg16796458	16	85254655	N/A	N/A	4.99333e-05	-0.00120969	0.00011364	0.000236341	6.36722e-08	0.000389261
cg11776520	17	17265426	N/A	N/A	3.54393e-05	-0.00132754	0.000127257	0.000264659	8.37808e-08	0.000495402
cg23992143	6	126399698	N/A	N/A	5.90207e-05	-0.00135464	0.000128302	0.000266832	8.7728e-08	0.000512318
cg13571568	1	204332758	N/A	N/A	2.26952e-05	0.000979841	9.88825e-05	0.000205648	1.0359e-07	0.000579299
cg16608785	1	63534442	N/A	N/A	-1.53154e-05	-0.00220733	0.000220931	0.000459476	1.29284e-07	0.000685771
cg01764370	16	89674804	N/A	N/A	0.000183211	-0.00153823	0.000141088	0.000293423	1.40286e-07	0.0007387
cg25023616	17	15184186	N/A	N/A	4.17506e-05	-0.00189332	0.000186028	0.000386888	1.6098e-07	0.000812101
cg05280508	16	28486629	N/A	N/A	9.28634e-05	-0.00134769	0.000128425	0.000267088	1.87986e-07	0.000928852
cg04035218	6	3205331	N/A	N/A	-0.000144523	-0.00263373	0.000282527	0.000587578	2.56444e-07	0.00121709
ch.7.137597056R	7	137946516	N/A	N/A	0.000165721	0.000992195	0.000121645	0.000252987	3.49663e-07	0.00158645
cg02376783	12	89027609	N/A	N/A	-4.88924e-05	-0.000888043	9.67584e-05	0.000201231	4.03274e-07	0.0017958
cg00566297	1	241588176	N/A	N/A	-0.000198508	-0.00144735	0.000173012	0.000359817	4.48807e-07	0.0019615
cg06456878	12	7000179	N/A	N/A	-1.79212e-05	0.000851006	8.66483e-05	0.000180205	4.53009e-07	0.0019615
cg03046233	2	136777709	N/A	N/A	-0.000480533	0.000474803	9.35417e-05	0.000194541	4.67986e-07	0.00199765
cg19722347	8	36879511	N/A	N/A	9.73856e-05	-0.00251947	0.000256599	0.000533654	6.85562e-07	0.00271252
cg10220494	8	23984071	N/A	N/A	-1.42246e-05	-0.00083283	8.9162e-05	0.000185432	7.11624e-07	0.00279001
cg20523008	18	74271948	N/A	N/A	1.4629e-05	-0.00126611	0.000132585	0.000275741	7.94635e-07	0.00304918
cg13842222	4	185972881	N/A	N/A	-0.00028847	-0.00146323	0.00019157	0.000398413	8.44857e-07	0.00320777
cg26968269	3	43301985	N/A	N/A	0.0001023	-0.000743226	7.21076e-05	0.000149964	9.04217e-07	0.00341517
cg11950292	19	18447615	N/A	N/A	5.34949e-05	-0.000761021	7.65325e-05	0.000159166	9.15472e-07	0.00343967
cg21045121	9	90921589	N/A	N/A	0.000118377	-0.00144944	0.000145378	0.000302346	1.04132e-06	0.00387218
cg06599514	16	86328711	N/A	N/A	-0.000108675	-0.00116296	0.000136534	0.000283952	1.04818e-06	0.00387771
cg17411689	10	33767055	N/A	N/A	-3.24712e-05	-0.00161558	0.000176227	0.000366504	1.09887e-06	0.00402396
cg15916554	15	31508820	N/A	N/A	0.000926927	0.00135628	0.000300189	0.000624311	1.16351e-06	0.00419677
cg14693573	19	22526519	N/A	N/A	-7.12374e-05	-0.00110428	0.000126783	0.000263673	1.31672e-06	0.0045667
cg14606586	10	124899755	N/A	N/A	0.000442703	-0.000417067	8.97682e-05	0.000186693	1.47346e-06	0.00506164
cg11100113	8	82508781	N/A	N/A	5.79734e-05	-0.00123124	0.000129885	0.000270125	2.09841e-06	0.00666866
cg10504603	8	118773496	N/A	N/A	-0.000157648	-0.000303522	5.87317e-05	0.000122146	2.13803e-06	0.00673521
cg12852510	8	6005456	N/A	N/A	-0.000137629	-0.00133853	0.000163331	0.000339684	2.21723e-06	0.00691772
cg26779585	5	150395524	N/A	N/A	0.000257771	0.000548733	0.000101086	0.00021023	2.25065e-06	0.00693849
cg15969276	12	127267523	N/A	N/A	-0.000142745	-0.00111942	0.000140814	0.000292854	2.39836e-06	0.00733122
cg00639946	19	28314198	N/A	N/A	-0.000139019	-0.000868617	0.000113698	0.00023646	2.58838e-06	0.00774789
cg19403610	10	128359014	N/A	N/A	0.00010365	-0.00109666	0.000113815	0.000236704	3.09715e-06	0.00900914
cg22257477	8	136693285	N/A	N/A	-0.000559019	0.00033102	0.000118399	0.000246238	3.19223e-06	0.0091585
cg16223785	11	8693620	N/A	N/A	6.90024e-06	-0.000934335	0.00010363	0.000215523	3.26591e-06	0.00922087
cg19970455	15	34510251	N/A	N/A	9.66116e-05	-0.000904813	9.37923e-05	0.000195062	3.54917e-06	0.00963763
cg23560320	13	113752960	N/A	N/A	5.70969e-05	-0.000508365	5.25711e-05	0.000109333	3.58475e-06	0.00968546
cg10486291	6	132969651	N/A	N/A	-0.000176766	-0.00120874	0.000158158	0.000328924	3.79437e-06	0.0101005
cg17527764	5	170188384	N/A	N/A	0.000125191	-0.00150533	0.000159196	0.000331083	4.17414e-06	0.0109498
cg21614723	17	55213563	N/A	N/A	0.000193808	-0.000125088	4.16737e-05	8.66697e-05	5.12824e-06	0.0130724
cg22012316	5	32630304	N/A	N/A	-5.30642e-05	-0.00134428	0.00015897	0.000330614	5.31135e-06	0.0134441
cg07660800	1	208526381	N/A	N/A	-0.000511249	0.000502613	0.000109625	0.000227991	5.88574e-06	0.0144913
cg14929180	4	25610743	N/A	N/A	-8.24677e-06	-0.00148522	0.000170947	0.000355523	6.05207e-06	0.0147998
cg25631876	1	222018843	N/A	N/A	9.65939e-05	-0.000565911	5.87003e-05	0.000122081	6.32271e-06	0.0154094
cg07686439	9	82180200	N/A	N/A	-0.000369119	0.0012599	0.000132706	0.000275991	6.44118e-06	0.0155406
cg06768955	4	12868063	N/A	N/A	-0.000133667	-0.00140115	0.000178027	0.000370248	7.27791e-06	0.0173275
cg16306070	6	170542782	N/A	N/A	-0.000604658	0.000542832	0.000131259	0.000272982	8.01871e-06	0.0184813
cg06257478	3	113547960	N/A	N/A	-0.000957158	0.000997312	0.000208767	0.000434178	8.40705e-06	0.0191924
cg12975488	20	59803310	N/A	N/A	-0.000397344	-0.0027317	0.000369673	0.000768819	8.64236e-06	0.0195441
cg01964282	15	89561584	N/A	N/A	0.000353166	8.99664e-05	9.05158e-05	0.000188248	8.80237e-06	0.0197235
cg01023755	2	159793688	N/A	N/A	6.23412e-06	-0.00437808	0.000510649	0.00106201	9.55434e-06	0.0208305
cg26078039	10	29615291	N/A	N/A	-0.000234658	-0.000674364	0.000115823	0.00024088	1.00669e-05	0.0213798
cg13299145	13	37741228	N/A	N/A	-2.80468e-05	-0.000828307	0.000100249	0.000208491	1.03777e-05	0.0215986
cg26682213	8	956321	N/A	N/A	-2.51289e-05	-0.00193171	0.000230024	0.000478387	1.13096e-05	0.0229822
cg20515015	7	157111246	N/A	N/A	0.000568955	-0.000639107	0.000126535	0.000263157	1.19209e-05	0.0238939
cg25327550	8	6713491	N/A	N/A	-0.000670428	5.07285e-05	0.000162033	0.000336984	1.20953e-05	0.0240372
cg07539431	8	42979836	N/A	N/A	-0.000611336	0.000778719	0.000137988	0.000286976	1.26027e-05	0.0247726
cg04309339	3	63218912	N/A	N/A	8.9927e-05	-0.000991885	0.000109525	0.000227782	1.2706e-05	0.0247731
cg04788997	14	103578049	N/A	N/A	0.000427024	3.38527e-05	0.000106829	0.000222175	1.26796e-05	0.0247731
cg13416309	9	115705252	N/A	N/A	-7.02675e-05	-0.00248883	0.00030358	0.000631363	1.39772e-05	0.0268168
cg08331040	16	28277985	N/A	N/A	0.000109743	-0.00110804	0.000122422	0.000254604	1.43032e-05	0.0271533
cg17885761	2	149398297	N/A	N/A	-0.000488435	0.000471178	0.00010917	0.000227043	1.52982e-05	0.028665
cg22003475	2	242632008	N/A	N/A	0.000115668	-0.00297709	0.000344444	0.000716348	1.61566e-05	0.0301951
cg12533806	5	55848109	N/A	N/A	-0.00214579	-0.00566183	0.00102954	0.00214117	1.66401e-05	0.0307797
cg23241592	7	153421045	N/A	N/A	0.000509305	-0.00256012	0.000276473	0.000574988	1.70955e-05	0.031301
cg01379237	3	189983744	N/A	N/A	-0.000470794	0.000120761	0.000111883	0.000232685	1.72111e-05	0.0313535
cg00883123	4	154373513	N/A	N/A	0.000198552	0.00132276	0.000186391	0.000387641	1.88955e-05	0.0335513
cg13656778	21	41099556	N/A	N/A	5.50899e-06	-0.00162554	0.000195249	0.000406063	1.9035e-05	0.0336562
cg11345132	1	98797055	N/A	N/A	9.03895e-05	-0.000946777	0.000106335	0.000221147	1.9561e-05	0.0343339
cg25709722	20	51480630	N/A	N/A	-0.00067195	0.000737506	0.000152655	0.000317479	1.96305e-05	0.0343722
cg15017220	2	127270247	N/A	N/A	-6.08944e-06	-0.00119805	0.000145412	0.000302416	2.01967e-05	0.0348559
ch.7.41200093F	7	41233568	N/A	N/A	-5.91554e-05	0.000793984	9.04833e-05	0.00018818	2.03131e-05	0.03489
cg14424414	10	79959215	N/A	N/A	-2.79621e-05	-0.000561958	7.12678e-05	0.000148217	2.04412e-05	0.0350265
cg17380689	22	30969814	N/A	N/A	-5.89537e-05	-0.00165403	0.000206984	0.000430471	2.08003e-05	0.0353897
cg02752325	14	101001400	N/A	N/A	-0.000258278	-0.000772454	0.00013526	0.000281304	2.15344e-05	0.036455
cg06988064	7	33771735	N/A	N/A	-0.000513147	-0.000959851	0.000208502	0.000433627	2.23039e-05	0.0370736
cg12357419	7	92674324	N/A	N/A	-0.000546088	0.000313617	0.000126168	0.000262395	2.27296e-05	0.0375218
cg12361432	11	126285121	N/A	N/A	-1.20211e-05	-0.000775709	9.6303e-05	0.000200284	2.6518e-05	0.042511
cg24540678	8	28258603	N/A	N/A	0.000438225	-0.00120313	0.000140915	0.000293064	2.67109e-05	0.0427253
cg23205479	2	165513778	N/A	N/A	-0.000501122	-0.001196	0.000232422	0.000483373	2.70197e-05	0.0430283
cg02556564	6	140923755	N/A	N/A	0.000458162	-0.00101263	0.000128228	0.000266679	2.73613e-05	0.0433809
cg21610602	22	37673234	N/A	N/A	-0.000186072	-0.00167505	0.00023018	0.000478712	2.79949e-05	0.0441912
cg03705500	6	160062351	N/A	N/A	-0.00018983	-0.00399823	0.000514889	0.00107083	2.95944e-05	0.0460114
cg17249782	11	44488287	N/A	N/A	0.000111928	-0.000957716	0.000108544	0.000225741	2.98885e-05	0.0462691
cg13483502	9	133024711	N/A	N/A	-0.000173452	-0.00102327	0.000150715	0.000313445	3.01092e-05	0.0464314
cg12033619	1	162862544	N/A	N/A	-8.15631e-05	0.000903926	0.000103994	0.00021628	3.04204e-05	0.0467745
cg22019308	6	37155383	N/A	N/A	-2.48915e-05	0.000401149	4.70202e-05	9.7789e-05	3.06835e-05	0.0469956
cg15751204	3	138568802	N/A	N/A	-0.000791459	0.000647808	0.000183516	0.000381662	3.29003e-05	0.0494461
cg09949429	12	112546703	NAA25	TSS200	0.000228212	-0.000235384	4.08508e-05	8.49583e-05	3.28861e-08	0.000232587
cg23231601	16	66865033	NAE1	TSS200	5.00637e-05	0.00124453	9.29792e-05	0.000193371	1.05585e-13	5.44061e-09
cg04039799	11	19745484	NAV2	Body	0.000967747	-1.37209e-05	0.000245207	0.000509963	2.56721e-05	0.0414103
cg04383707	19	39688850	NCCRP1	Body	0.000327047	0.00120024	0.000194002	0.000403471	1.75202e-05	0.0318363
cg19263847	10	1206555	NCRNA00200	Body	-0.00485073	0.00478345	0.00106987	0.00222504	1.12801e-05	0.0229822
cg09992949	10	21317918	NEBL	Body	0.000129462	-0.00126343	0.000114862	0.000238881	8.17415e-08	0.000487338
cg09676664	10	105263358	NEURL1	Body	-2.42489e-05	-0.00127872	0.00012357	0.000256991	2.84776e-08	0.000207511
cg19860586	20	25513269	NINL	5'UTR	-2.73915e-05	-0.00118626	0.000130577	0.000271564	1.29849e-06	0.00452523
cg04347874	14	36987408	NKX2-1	Body	5.93828e-06	0.00210652	0.000156755	0.000326007	6.30133e-13	2.27288e-08
cg01054432	6	32166538	NOTCH4	Body	-0.000642913	0.000695661	0.00012981	0.000269969	1.17264e-06	0.00420863
cg07474251	4	156131884	NPY2R	5'UTR	9.11699e-05	-0.00307668	0.000327263	0.000680616	1.82177e-06	0.00600097
cg09364402	5	139292062	NRG2	Body	9.24089e-07	-0.000892091	9.05476e-05	0.000188314	2.47518e-07	0.00119039
cg03982537	11	64404325	NRXN2	Body	0.000130008	-0.00220286	0.000202702	0.000421565	4.98747e-08	0.000324139
cg21706537	16	56815704	NUP93	1stExon	-0.00061408	0.000607895	0.00012889	0.000268056	3.4897e-06	0.00957205
cg26230102	7	44663986	OGDH	Body	-0.000532814	0.000693499	0.000120779	0.000251187	1.29889e-05	0.0251885
cg21546009	11	132394133	OPCML	Body	0.000537252	0.000883227	0.000190175	0.000395512	3.48152e-06	0.00957205
cg04645174	19	14993513	OR7A17	TSS1500	-8.57536e-05	-0.00133674	0.000123817	0.000257505	1.10442e-09	1.50325e-05
cg00045227	11	56467944	OR8U8;OR9G9;OR9G1	Body;1stExon;1stExon	0.00202989	-0.000210625	0.000499353	0.00103852	2.00773e-05	0.0347743
cg21046843	7	24852391	OSBPL3	Body	-5.23278e-05	-0.00138695	0.000103656	0.000215575	1.24388e-13	5.98218e-09
cg20012796	8	107620183	OXR1	Body	-0.000736803	0.000623753	0.000137766	0.000286516	1.43115e-07	0.000748135
cg05000073	20	43561279	PABPC1L	Body	-0.000177093	0.000180457	3.89342e-05	8.09725e-05	1.02754e-05	0.0215482
cg19860734	6	163602929	PACRG	Body	-1.78034e-05	-0.002059	0.000173448	0.000360724	2.06247e-10	3.62892e-06
cg26482305	4	169552610	PALLD	Body	4.42799e-07	0.000320404	3.72166e-05	7.74003e-05	8.1956e-06	0.0187691
cg03779412	12	3948744	PARP11	5'UTR	9.61652e-05	-0.000633045	6.17245e-05	0.00012837	1.1786e-06	0.00420909
cg12644040	3	142549211	PCOLCE2	Body	-0.000529411	0.000718508	0.000120328	0.00025025	1.19491e-05	0.0238939
cg01610561	19	34895766	PDCD2L	Body	-0.000101286	0.000580769	6.29131e-05	0.000130842	1.71637e-05	0.0313463
cg01751716	19	18335415	PDE4C	TSS200	1.80729e-05	0.000529881	4.86995e-05	0.000101282	2.70445e-09	3.2719e-05
cg04390217	2	216920561	PECR	Body	-0.000192007	-0.000864786	0.000123531	0.00025691	3.86902e-06	0.0102614
cg04107082	2	61245442	PEX13;PUS10	Body;TSS200	4.11941e-05	0.000890328	8.53656e-05	0.000177537	8.3949e-09	7.86498e-05
cg21036560	1	230463265	PGBD5	Body	-0.000734689	0.00012848	0.000169632	0.000352787	6.51649e-06	0.0156699
cg04294170	6	144127962	PHACTR2	Body	0.000325411	-0.00173228	0.000177688	0.000369543	5.16796e-06	0.0131273
cg16409465	17	47484717	PHB	Body	-2.49422e-05	-0.00157532	0.000163453	0.000339938	2.9966e-07	0.00138573
cg02947222	12	76425514	PHLDA1	1stExon	1.34071e-05	0.000204209	2.57326e-05	5.35168e-05	1.24317e-05	0.0245703
cg05768362	1	145575570	PIAS3	TSS1500	8.05411e-05	0.000856714	7.83662e-05	0.00016298	1.71155e-10	3.16591e-06
cg04035403	4	517439	PIGG	Body	6.98851e-05	-0.000509029	5.66906e-05	0.000117901	2.48483e-05	0.0403726
cg26696538	12	18702590	PIK3C2G	Body	-0.000262764	0.000447624	6.61397e-05	0.000137552	3.25267e-05	0.0491726
cg23714058	12	123516364	PITPNM2	Body	3.00287e-05	-0.00167996	0.000193834	0.000403122	1.03675e-05	0.0215986
cg06729408	8	110380981	PKHD1L1	Body	-0.000363489	0.000241191	8.09611e-05	0.000168377	1.19569e-05	0.0238939
cg02334771	22	38577945	PLA2G6	TSS200	2.56751e-05	0.0011214	0.000138814	0.000288695	2.15042e-05	0.036455
cg15703221	2	160919268	PLA2R1	TSS200	-4.41135e-06	-0.00085664	9.41424e-05	0.00019579	1.93971e-06	0.00630313
cg25945533	19	40883570	PLD3	Body	0.000167759	-0.00194421	0.000219053	0.000455571	1.86564e-05	0.0333135
cg11167845	1	242688083	PLD5	TSS200	1.36422e-05	0.000131191	1.80054e-05	3.74464e-05	3.20458e-05	0.0487715
cg07380095	6	150920533	PLEKHG1	TSS1500	-5.10755e-05	0.000900942	9.09669e-05	0.000189186	7.87233e-07	0.00303693
cg21145608	6	150944545	PLEKHG1	5'UTR	0.00040552	0.00128458	0.000203422	0.000423062	3.47278e-06	0.00957205
cg16642045	4	155471719	PLRG1	TSS200	6.37657e-05	0.000216788	3.69939e-05	7.69372e-05	3.25433e-05	0.0491726
cg06866996	16	22340758	POLR3E	Body	-6.55423e-05	-0.00110516	0.000108841	0.00022636	1.36238e-08	0.000118411
cg04293218	8	38127091	PPAPDC1B	TSS1500	2.69536e-05	0.000379633	4.45162e-05	9.25813e-05	1.91919e-06	0.00626468
cg08783845	4	76796984	PPEF2	Body	-0.000623565	0.000575995	0.000133296	0.000277219	5.57759e-06	0.013827
cg09023264	6	36824272	PPIL1	Body	7.51845e-05	-0.000741185	7.9515e-05	0.000165369	7.56445e-06	0.0177397
cg10217166	12	63238340	PPM1H	Body	-2.67138e-05	-0.00081722	8.773e-05	0.000182454	5.02437e-07	0.00213209
cg14888335	11	73941293	PPME1	ExonBnd	-4.57803e-05	-0.00172535	0.000192325	0.000399983	1.65976e-06	0.00559505
cg13653173	6	32844669	PPP1R2P1	Body	-7.95926e-05	-0.0014595	0.000161805	0.00033651	6.71028e-07	0.00268931
cg23584352	17	57249983	PRR11	Body	-0.000513302	0.000463846	0.000105738	0.000219907	2.23432e-06	0.00691772
cg16643575	5	119840011	PRR16	Body	-8.26611e-05	-0.000910527	9.62577e-05	0.00020019	4.92937e-08	0.000324139
cg15428792	12	11151430	PRR4;TAS2R20;PRH1	Body;TSS1500;5'UTR	-5.40438e-05	-0.00171749	0.000198716	0.000413274	3.78657e-06	0.0101005
cg05875819	6	31090280	PSORS1C1	5'UTR	-0.000267271	-0.00126174	0.000193506	0.000402438	2.5366e-05	0.0411211
cg09096671	8	97345492	PTDSS1	Body	-0.000309253	-0.000645089	0.000133896	0.000278467	2.80631e-05	0.0442022
cg06466203	10	89623360	PTEN;KILLIN	5'UTR;TSS200	0.00022449	-0.00020171	3.86461e-05	8.03733e-05	9.08073e-09	8.0874e-05
cg14181975	8	27188057	PTK2B	5'UTR	1.16232e-05	-0.00214426	0.000166575	0.000346431	8.6606e-12	2.15438e-07
cg12144338	1	214638190	PTPN14	5'UTR	1.81535e-05	-0.00117702	0.000118079	0.000245572	2.54913e-07	0.00121709
cg05581460	7	157584183	PTPRN2	Body	-0.000575409	0.000614242	0.000117344	0.000244043	1.55781e-06	0.00527604
cg02024855	7	158217256	PTPRN2	Body	-0.000168298	-0.000958044	0.000129018	0.000268321	3.37325e-06	0.00943196
cg08579902	19	5238768	PTPRS	Body	-0.000726243	0.000626387	0.0001418	0.000294904	5.21381e-07	0.00219954
cg05724097	1	1245708	PUSL1	Body	-9.41282e-05	-0.0011948	0.000132851	0.000276294	3.5359e-07	0.00159424
cg21107590	16	31214286	PYCARD-AS1;PYCARD	Body;TSS200	-4.77977e-05	0.000903578	7.86762e-05	0.000163625	6.18159e-09	6.37053e-05
cg24310785	6	163985223	QKI	Body	9.97521e-05	-0.00201642	0.000229667	0.000477643	1.36948e-05	0.0263998
cg26741226	19	41295838	RAB4B	3'UTR	-0.000386401	0.000349522	8.69415e-05	0.000180814	1.78877e-05	0.0323411
cg20975802	1	76254925	RABGGTB	Body	0.000243286	-0.00146951	0.000155738	0.000323892	1.01357e-05	0.0213798
cg00715197	14	68604594	RAD51L1	Body	-0.000278391	0.000229336	6.08254e-05	0.0001265	9.11551e-06	0.0202335
cg27457482	7	4878583	RADIL	Body	-0.00014701	-0.000843384	0.000117915	0.00024523	8.58578e-06	0.0194772
cg22050399	5	34704056	RAI14	Body	0.000167863	-0.00180778	0.000133462	0.000277563	1.73114e-11	4.16279e-07
cg24903006	17	38347968	RAPGEFL1	Body	0.000909537	-0.00125366	0.00017628	0.000366613	1.68435e-07	0.000843805
cg19810433	1	120343387	REG4	Body	-0.000375987	-0.00119249	0.000188001	0.000390991	3.1432e-06	0.00906994
cg15135914	11	65430544	RELA	TSS200	0.000130452	-0.000159692	3.04016e-05	6.3227e-05	2.77443e-05	0.0438916
cg02126435	16	74701421	RFWD3	TSS1500	0.000926277	0.00128544	0.000339029	0.000705087	3.2862e-05	0.0494461
cg14210632	14	93155030	RIN3	3'UTR	0.000163163	-0.0010963	0.000116538	0.000242367	9.79047e-06	0.021083
cg07988695	14	93043260	RIN3	Body	-8.04394e-05	-0.000629518	8.82388e-05	0.000183512	2.87387e-05	0.0448093
cg21628164	11	71639988	RNF121;LOC100133315	Body;TSS1500	0.000158358	0.00128989	0.000172009	0.000357732	1.1052e-05	0.0226501
cg11339707	3	196216920	RNF168	Body	3.30058e-05	-0.00100728	0.000108763	0.000226196	2.855e-06	0.00837228
cg13133739	7	5021333	RNF216P1	Body	2.67652e-05	-0.00136795	0.000141236	0.000293732	6.48965e-07	0.00263011
cg21827626	1	201953356	RNPEP	Body	-6.22242e-06	-0.00103235	9.50333e-05	0.000197643	7.86424e-09	7.56429e-05
cg04875160	2	11378205	ROCK2	Body	4.31734e-05	-0.0017298	0.000181474	0.000377416	1.141e-06	0.00415714
cg01232668	5	179030634	RUFY1	Body	-3.71002e-05	-0.00131523	0.000124129	0.000258155	9.068e-09	8.0874e-05
cg27070581	8	119686283	SAMD12-AS1	Body	1.69416e-05	-0.00121339	0.000142829	0.000297046	1.50246e-05	0.0282257
cg11789146	15	77090138	SCAPER	5'UTR	-3.83414e-05	-0.00133623	0.000128119	0.000266452	1.56834e-08	0.000131557
cg07863022	17	75315108	SEPT9	5'UTR	0.000762034	-0.000778046	0.000176704	0.000367495	3.23394e-05	0.0491147
cg08391482	1	67895202	SERBP1	Body	-8.52105e-06	0.00131175	8.94471e-05	0.000186025	6.10362e-15	4.89235e-10
cg17509537	15	44084291	SERF2	TSS200	3.8336e-05	0.00190427	0.000140082	0.000291332	1.34068e-13	6.04475e-09
cg14341449	11	18034693	SERGEF	TSS200	-0.000263407	9.83414e-05	6.06608e-05	0.000126158	1.27689e-05	0.0248287
cg23061549	6	134614943	SGK1	Body	-0.00040842	0.000313514	8.59196e-05	0.000178689	3.54939e-06	0.00963763
cg00486259	4	152096720	SH3D19	TSS200	-7.95955e-05	-0.00133855	0.000142952	0.0002973	1.94498e-07	0.00095449
cg00147095	1	154941277	SHC1	Body	-0.000161174	-0.0011717	0.000131277	0.000273021	6.07636e-08	0.000374654
cg18911300	2	230923863	SLC16A14	Body	-4.33595e-05	-0.000924005	0.000113757	0.000236583	1.13648e-05	0.0230295
cg18089470	14	100763292	SLC25A29	Body	0.0002903	-0.00074396	8.38756e-05	0.000174438	7.37628e-06	0.017504
cg12274508	6	33170770	SLC39A7	Body	-4.21099e-05	-0.000982293	0.000107265	0.000223082	6.11832e-07	0.00252213
cg18282453	12	51861902	SLC4A8	Body	8.3278e-05	-0.000921102	7.66019e-05	0.000159311	2.79644e-09	3.30712e-05
cg24331878	15	67435333	SMAD3	5'UTR	-1.20266e-06	-0.00109518	0.000126765	0.000263636	7.59855e-06	0.0177397
cg21578090	17	4488018	SMTNL2	1stExon	-6.46539e-05	0.000615963	5.67291e-05	0.000117981	1.28371e-07	0.000685771
cg01339704	17	4488235	SMTNL2	1stExon	-9.24342e-05	0.00115954	0.000133179	0.000276975	2.57166e-05	0.0414103
cg21444593	1	235292343	SNORA14B;TOMM20	TSS1500;TSS200	0.00012399	0.000978863	0.000120946	0.000251535	1.54431e-06	0.00525498
cg00415263	7	26331488	SNX10	TSS200	9.50075e-06	0.000253316	2.94085e-05	6.11616e-05	3.55369e-06	0.00963763
cg19344103	6	108583071	SNX3	TSS1500	-3.90211e-05	0.00305813	0.000276981	0.000576045	8.02677e-09	7.61904e-05
cg24511375	15	75940328	SNX33	TSS1500	-0.000262252	0.00117113	0.000121156	0.000251971	6.42159e-06	0.0155406
cg05000824	6	107812094	SOBP	Body	-0.000106739	0.000831423	7.14043e-05	0.000148501	1.83794e-08	0.000148976
cg01597493	1	16264916	SPEN	Body	-8.26102e-05	-0.000960467	8.53278e-05	0.000177458	6.81878e-11	1.3664e-06
cg27386563	15	44951894	SPG11	Body	0.000280185	-0.00188058	0.000209877	0.000436487	2.82165e-05	0.0442505
cg05663173	2	54853229	SPTBN1	Body	-8.42007e-05	-0.00104705	0.000118934	0.00024735	6.20183e-07	0.00254203
cg05376919	3	9291310	SRGAP3	1stExon	0.000573888	-0.000298668	0.000117816	0.000245026	1.19111e-06	0.00421206
cg17749468	2	202316740	STRADB;TRAK2	5'UTR;TSS1500	-0.000142835	0.000624306	6.28258e-05	0.00013066	3.24961e-06	0.00922087
cg22391029	11	67947815	SUV420H1	Body	0.000111367	-0.00154834	0.000134281	0.000279268	8.71565e-09	7.95877e-05
cg11518020	1	25559545	SYF2	TSS1500	0.000116646	0.00127784	0.000164157	0.000341402	1.03892e-05	0.0215986
cg17169015	21	34007131	SYNJ1	Body	-2.81063e-05	-0.00131682	0.000132561	0.000275691	1.01238e-07	0.00057057
cg21672572	11	7369177	SYT9	Body	-3.11811e-05	0.000596677	6.66934e-05	0.000138704	9.39741e-06	0.0206056
cg06856735	17	77952247	TBC1D16	Body	-0.000197036	-0.00305674	0.000337913	0.000702766	4.62579e-07	0.00198632
cg07640083	12	64845769	TBK1	TSS200	-1.09103e-05	0.000411586	4.85855e-05	0.000101044	2.01012e-05	0.0347743
cg17512748	5	145826735	TCERG1	TSS200	-0.000213917	-0.000686998	0.000115223	0.000239633	1.48838e-05	0.0280343
cg14583821	5	149765852	TCOF1	Body	-0.000148565	-0.000558508	9.06023e-05	0.000188428	2.22023e-05	0.0370736
cg07846348	5	167080746	TENM2	Body	-0.000943762	0.00080499	0.000193902	0.000403263	2.06854e-06	0.00660281
cg15599946	3	169482899	TERC	TSS200	-2.86554e-05	0.000579004	6.06354e-05	0.000126105	1.82034e-06	0.00600097
cg02706970	1	45924785	TESK2	5'UTR	-0.000118409	-0.00129464	0.000115262	0.000239713	5.74727e-11	1.18459e-06
cg18116450	1	36719756	THRAP3	5'UTR	-0.000193821	0.0005724	6.04178e-05	0.000125652	3.75843e-06	0.0100792
cg19524040	15	72036418	THSD4	Body	5.8576e-05	0.00125076	9.20037e-05	0.000191342	2.85097e-14	1.86971e-09
cg03031823	15	71818292	THSD4	Body	-0.000393834	0.000905456	0.000107694	0.000223975	1.01323e-05	0.0213798
cg05951521	16	19421937	TMC5	TSS200	0.000239966	-8.00065e-05	5.80777e-05	0.000120786	3.2582e-05	0.0491726
cg27076608	17	72771909	TMEM104;NAT9	TSS1500;5'UTR	0.000119563	0.000814809	0.000106057	0.000220569	3.28675e-06	0.00922587
cg13331383	9	140100234	TMEM203;NDOR1	TSS200;1stExon	0.000362898	-0.000487661	8.35729e-05	0.000173809	1.65461e-05	0.0306844
cg20001829	11	118402342	TMEM25	5'UTR	9.19456e-05	0.000284923	4.8379e-05	0.000100615	1.47128e-05	0.0277846
cg05751905	3	185209075	TMEM41A	3'UTR	-0.000111711	-0.0010479	0.000130273	0.000270932	3.19928e-06	0.0091585
cg13713381	3	194354433	TMEM44	TSS1500	0.00022133	-0.000195354	4.72344e-05	9.82345e-05	5.36033e-06	0.0134736
cg14015044	8	22960619	TNFRSF10C	5'UTR	0.000316621	-0.000311602	5.86512e-05	0.000121978	1.05408e-07	0.000580464
cg21701395	8	95961492	TP53INP1	5'UTR	0.000327802	-0.000330848	5.39489e-05	0.000112199	1.55126e-09	1.96328e-05
cg02711899	6	42410890	TRERF1	5'UTR	-0.000227633	-3.38426e-05	5.87732e-05	0.000122232	1.80147e-05	0.0323947
cg16594299	1	40324054	TRIT1	Body	-0.000678392	0.000525797	0.000131787	0.00027408	4.24242e-07	0.00187759
cg02779230	1	28879417	TRNAU1AP	TSS200	-1.3019e-05	0.000475338	5.24902e-05	0.000109165	4.46341e-06	0.0116313
cg12849868	11	101345702	TRPC6	Body	2.42269e-05	-0.000722964	7.6475e-05	0.000159047	1.71069e-06	0.00573991
cg03222326	17	16330768	TRPV2	ExonBnd	0.00028899	-0.000868685	9.02103e-05	0.000187612	2.74544e-06	0.008117
cg26291195	7	98610531	TRRAP	3'UTR	-5.27624e-05	-0.00140626	0.000120739	0.000251104	1.40744e-10	2.74412e-06
cg11927626	1	51787952	TTC39A	TSS200	-0.000487743	-0.00132622	0.000230315	0.000478991	7.82088e-06	0.0180831
cg12606400	18	29172689	TTR	Body	3.33632e-05	-0.000757454	8.57086e-05	0.00017825	1.07877e-05	0.0222064
cg00964908	17	40811580	TUBG2	Body	0.00121938	-0.00139259	0.000280736	0.000583854	2.45878e-05	0.0401301
cg04646928	2	234602174	UGT1A6	5'UTR	4.51357e-05	-0.00204123	0.000189376	0.000393849	2.49578e-08	0.000187546
cg01947415	7	913107	UNC84A	3'UTR	3.14625e-05	0.00108502	7.79665e-05	0.000162149	2.02044e-14	1.45754e-09
cg09917979	7	1275630	UNCX	Body	0.000189134	0.000587122	9.70571e-05	0.000201852	8.1598e-06	0.0187466
cg11418490	9	131133615	URM1;MIR1268A	5'UTR;Body	0.000208419	-0.000177197	3.84957e-05	8.00604e-05	9.76739e-08	0.000554815
cg06765947	3	126236742	UROC1	TSS20	0.00011934	-0.000932668	0.000105285	0.000218964	3.04743e-05	0.0467745
cg11765877	1	216367307	USH2A	Body	0.000299124	0.000395536	0.000106923	0.000222371	2.87592e-05	0.0448093
cg23911696	12	62652900	USP15;MIR6125	TSS1500;TSS1500	0.00010461	0.00129938	0.000169909	0.000353364	1.98098e-05	0.0346022
cg24251441	1	55634126	USP24	Body	-0.000688652	0.000582446	0.000150494	0.000312986	9.24947e-06	0.0203431
cg10751470	16	70748549	VAC14	Body	-1.06143e-05	-0.00127417	0.00012615	0.000262358	8.80619e-08	0.000512318
cg13058467	13	42477894	VWA8	Body	-5.51667e-05	-0.00120116	9.73983e-05	0.000202562	6.39963e-12	1.70987e-07
cg09434586	13	21476192	XPO4	Body	7.79875e-05	0.00126688	8.62966e-05	0.000179473	6.76933e-17	1.18099e-11
cg22969181	2	217067431	XRCC5	Body	-0.000572672	0.000559604	0.000118682	0.000246826	2.55582e-06	0.00768232
cg02435191	3	194969372	XXYLT1	TSS1500	-7.92363e-06	-0.000801232	7.32665e-05	0.000152374	5.38519e-09	5.8438e-05
cg26586242	2	9731123	YWHAQ	Body	-0.000136195	-0.000542754	7.97837e-05	0.000165928	3.44496e-06	0.00957205
cg06263806	20	62381510	ZBTB46	Body	1.17053e-05	-0.00124095	0.000141825	0.000294957	7.03605e-06	0.016863
cg10419892	16	11868235	ZC3H7A	Body	-0.000582731	0.000555517	0.000128202	0.000266626	1.08047e-05	0.0222064
cg02959070	15	80406375	ZFAND6	5'UTR	-9.31123e-05	-0.00142571	0.000118533	0.000246517	8.2497e-12	2.12546e-07
cg12019773	19	38146906	ZFP30	TSS1500	-2.14565e-05	0.000279789	3.18373e-05	6.62127e-05	2.02776e-05	0.03489
cg12152256	14	74353709	ZNF410	5'UTR	2.59189e-05	0.00085027	8.20994e-05	0.000170744	1.88729e-08	0.000151276
cg24160990	19	9732270	ZNF561	TSS1500	0.000353423	-0.000326649	7.71843e-05	0.000160522	9.20085e-06	0.0203431
cg11346765	19	12180710	ZNF844	Body	-0.000614429	0.000657114	0.00013927	0.000289644	1.92778e-05	0.0339192
cg11736589	15	85144098	ZSCAN2	TSS200	0.000526093	-0.000555526	9.56877e-05	0.000199004	5.41978e-08	0.000342039
